# Supplementary material for: Association between miRNA Target Sites and Incidence of Primary Osteoarthritis in Women from Volga-Ural Region of Russia: A Case-Control Study
Source: Diagnostics (Basel). 2021 Jul 6;11(7):1222. doi: 10.3390/diagnostics11071222 (PMC8306068; doi:10.3390/diagnostics11071222)
Supplement: Supplementary file 1 [file diagnostics-11-01222-s001.zip]

Archive with 1 entries (1 files):
- diagnostics-1251473-supplementary.pdf
